# Supplementary material for: Regulating the Acidity and Pore Structure of Hβ Zeolite with Citric Acid Concentration for Optimized Aniline Condensation Catalysis
Source: Materials (Basel). 2026 May 12;19(10):1993. doi: 10.3390/ma19101993 (PMC13208990; doi:10.3390/ma19101993)
Supplement: Supplementary file 1 [file materials-19-01993-s001.zip]

Archive with 1 entries (1 files):
- materials-4242267-supplementary.pdf
